# Supplementary material for: Prevalence of Dietary Supplement Use among Athletes Worldwide: A Scoping Review
Source: Nutrients. 2022 Oct 3;14(19):4109. doi: 10.3390/nu14194109 (PMC9570738; doi:10.3390/nu14194109)
Supplement: Supplementary file 1 [file nutrients-14-04109-s001.zip]

Archive with 1 entries (1 files):
- nutrients-1882615-supplementary.pdf
